# Supplementary material for: Chemical Composition of Volatile and Extractive Organic Compounds in the Inflorescence Litter of Five Species of Woody Plants
Source: Plants (Basel). 2024 Jul 3;13(13):1829. doi: 10.3390/plants13131829 (PMC11244211; doi:10.3390/plants13131829)
Supplement: Supplementary file 1 [file plants-13-01829-s001.zip]

Archive with 1 entries (1 files):
- plants-3043830-supplementary.pdf
